# Supplementary material for: Ethane-1,2-diammonium dibromide: a redetermination at 100 K
Source: Acta Crystallogr Sect E Struct Rep Online. 2010 Aug 28;66(Pt 9):o2470. doi: 10.1107/S1600536810033313 (PMC3007993; doi:10.1107/S1600536810033313)
Supplement: Supplementary file 2 [file e-66-o2470-Isup2.hkl]

# 
# h,k,l, Fc-squared, Fo-squared, sigma(Fo-squared) and status flag 
# 
data_I
_shelx_title ' mo_gk08_0m in C2/m at 100K' 
_shelx_refln_list_code          4 
_shelx_F_calc_maximum      154.95 
_exptl_crystal_F_000       212.00 
_reflns_d_resolution_high  0.7470 
 
loop_ 
 _symmetry_equiv_pos_as_xyz 
 'x, y, z' 
 '-x, y, -z' 
 'x+1/2, y+1/2, z' 
 '-x+1/2, y+1/2, -z' 
 '-x, -y, -z' 
 'x, -y, z' 
 '-x+1/2, -y+1/2, -z' 
 'x+1/2, -y+1/2, z' 
 
_cell_length_a    15.1442 
_cell_length_b     4.7598 
_cell_length_c     4.8146 
_cell_angle_alpha  90.000 
_cell_angle_beta  101.323 
_cell_angle_gamma  90.000 
 
_shelx_F_squared_multiplier     1.000 
 
loop_ 
 _refln_index_h 
 _refln_index_k 
 _refln_index_l 
 _refln_F_squared_calc 
 _refln_F_squared_meas 
 _refln_F_squared_sigma 
 _refln_observed_status 
   2   0   0      338.68      393.03     11.42 o 
   4   0   0    11363.41    12466.97    272.10 o 
   6   0   0    10724.99    11392.55    316.87 o 
   8   0   0     1828.38     2047.82     44.98 o 
  10   0   0     7452.16     7884.57    142.34 o 
  12   0   0      270.06      290.86      4.83 o 
  14   0   0     1952.70     2081.25     28.55 o 
  16   0   0     2276.91     2402.84     36.37 o 
  18   0   0      212.50      223.98     14.02 o 
   1   1   0      902.29     1015.71     12.97 o 
   3   1   0    11991.74    12637.95    165.67 o 
   5   1   0       31.70       29.43      0.69 o 
   7   1   0     5092.88     5334.26     47.01 o 
   9   1   0     3703.15     3959.71     33.29 o 
  11   1   0      874.02      925.34      9.03 o 
  13   1   0     5318.13     5534.65     58.70 o 
  15   1   0       33.59       43.04      1.22 o 
  17   1   0     1902.79     1925.48     24.17 o 
  19   1   0     1402.12     1441.47     34.18 o 
   0   2   0    17496.37    16901.51    417.57 o 
   2   2   0      570.32      542.16      6.52 o 
   4   2   0     7079.59     6997.44     75.04 o 
   6   2   0     6222.48     6150.97     63.02 o 
   8   2   0      970.05      993.06     11.14 o 
  10   2   0     5669.15     5656.09     66.23 o 
  12   2   0      236.93      248.62      4.01 o 
  14   2   0     1535.07     1552.74     23.75 o 
  16   2   0     1859.15     1861.86     25.75 o 
  18   2   0      163.24      167.85      3.78 o 
   1   3   0     1309.07     1267.29     14.04 o 
   3   3   0     5868.22     5726.12     61.29 o 
   5   3   0       28.93       34.82      1.07 o 
   7   3   0     3779.85     3832.36     39.28 o 
   9   3   0     2165.70     2220.19     27.67 o 
  11   3   0      643.98      650.22      8.76 o 
  13   3   0     3567.69     3607.96     49.53 o 
  15   3   0       19.76       24.36      1.98 o 
  17   3   0     1348.43     1356.24     19.20 o 
   0   4   0     6442.07     6752.66    118.00 o 
   2   4   0      288.36      285.69      4.68 o 
   4   4   0     2969.19     2999.67     34.29 o 
   6   4   0     2931.85     2924.49     41.92 o 
   8   4   0      437.98      460.07      6.18 o 
  10   4   0     2963.20     3045.86     42.93 o 
  12   4   0      139.24      140.17      3.82 o 
  14   4   0      858.81      857.62     14.07 o 
   1   5   0      527.09      554.50      8.27 o 
   3   5   0     2552.41     2617.11     38.00 o 
   5   5   0        5.35        3.92      2.00 o 
   7   5   0     1604.99     1721.89     31.92 o 
   9   5   0      988.62     1044.65     17.58 o 
  11   5   0      297.20      311.48      6.44 o 
   0   6   0     2433.73     2572.42     44.19 o 
   2   6   0      100.14      110.74      3.43 o 
   4   6   0     1098.88     1177.59     18.70 o 
   6   6   0     1153.92     1219.71     29.93 o 
 -20   0   1      978.66     1006.31     38.93 o 
 -18   0   1     2167.74     2175.78     34.35 o 
 -16   0   1        3.24        8.37      1.23 o 
 -14   0   1     4043.19     4039.77     55.08 o 
 -12   0   1     1836.72     1872.12     23.01 o 
 -10   0   1     3336.86     3390.94     38.67 o 
  -8   0   1     4410.34     4335.58     49.61 o 
  -6   0   1      178.10      192.31      2.20 o 
  -4   0   1    10839.13    11063.66    231.58 o 
  -2   0   1     2197.94     2332.38     31.46 o 
   0   0   1      728.15      818.23      9.99 o 
   2   0   1    10174.31    10438.55    137.96 o 
   4   0   1     1213.27     1275.23     17.54 o 
   6   0   1     6299.29     6415.93    109.91 o 
   8   0   1     3961.83     4021.91     87.57 o 
  10   0   1      239.71      244.75      5.05 o 
  12   0   1     6418.00     6293.04    113.45 o 
  14   0   1      170.99      175.61      7.04 o 
  16   0   1     1821.37     1775.14     39.76 o 
  18   0   1     1709.16     1701.12     38.39 o 
 -19   1   1      302.27      307.90      4.51 o 
 -17   1   1     1446.00     1449.64     16.42 o 
 -15   1   1     2384.92     2436.21     25.27 o 
 -13   1   1      151.29      158.67      2.12 o 
 -11   1   1     5287.37     5305.78     50.33 o 
  -9   1   1     2702.85     2788.04     25.41 o 
  -7   1   1     7175.57     7157.12     62.73 o 
  -5   1   1     9318.48     9293.49     81.05 o 
  -3   1   1       56.73       51.65      1.00 o 
  -1   1   1    24008.35    24481.90    541.55 o 
   1   1   1     2186.58     2207.70     29.36 o 
   3   1   1     9359.93     9447.00     97.99 o 
   5   1   1     7680.99     7676.39     77.32 o 
   7   1   1      319.91      330.94      3.36 o 
   9   1   1     7562.39     7733.81     83.16 o 
  11   1   1      427.93      432.12      6.51 o 
  13   1   1     1278.32     1299.74     18.29 o 
  15   1   1     2462.34     2456.78     37.51 o 
  17   1   1       49.33       48.31      2.40 o 
 -18   2   1     1798.39     1805.68     23.44 o 
 -16   2   1        0.66        5.72      1.86 o 
 -14   2   1     3491.68     3489.44     41.39 o 
 -12   2   1     1440.65     1443.29     17.38 o 
 -10   2   1     2425.84     2459.58     32.53 o 
  -8   2   1     4255.46     4192.18     42.87 o 
  -6   2   1       49.08       49.94      0.99 o 
  -4   2   1     7474.13     7302.26     73.95 o 
  -2   2   1     2051.09     1945.22     23.93 o 
   0   2   1      983.65      927.40     10.12 o 
   2   2   1     7550.97     7151.56     77.35 o 
   4   2   1      457.21      471.51      5.12 o 
   6   2   1     4758.86     4589.18     49.57 o 
   8   2   1     3187.67     3109.42     39.33 o 
  10   2   1      313.36      305.63      4.45 o 
  12   2   1     4970.56     4995.61     62.78 o 
  14   2   1      143.54      149.19      2.93 o 
  16   2   1     1555.35     1505.60     23.25 o 
  18   2   1     1388.88     1406.20     32.18 o 
 -17   3   1     1002.63      992.53     14.37 o 
 -15   3   1     1519.59     1533.71     19.84 o 
 -13   3   1       86.32       88.56      2.38 o 
 -11   3   1     3404.41     3370.85     42.62 o 
  -9   3   1     1337.49     1320.23     17.07 o 
  -7   3   1     3463.50     3408.67     34.64 o 
  -5   3   1     4821.58     4503.58     47.91 o 
  -3   3   1       56.37       56.43      1.59 o 
  -1   3   1     9185.84     8528.20     95.74 o 
   1   3   1     1178.55     1109.47     12.89 o 
   3   3   1     3851.78     3754.07     45.08 o 
   5   3   1     4531.65     4321.89     44.15 o 
   7   3   1      157.27      160.88      2.66 o 
   9   3   1     4460.46     4350.79     54.95 o 
  11   3   1      369.57      349.21      5.62 o 
  13   3   1      877.04      860.69     12.40 o 
  15   3   1     1665.49     1603.52     22.48 o 
 -14   4   1     1960.91     1916.70     26.96 o 
 -12   4   1      819.83      826.09     11.24 o 
 -10   4   1     1255.50     1264.66     16.65 o 
  -8   4   1     2342.31     2276.34     31.21 o 
  -6   4   1       32.24       40.96      1.55 o 
  -4   4   1     3583.59     3509.17     39.17 o 
  -2   4   1     1220.04     1192.36     12.53 o 
   0   4   1      589.67      573.91      6.69 o 
   2   4   1     3711.25     3563.31     38.23 o 
   4   4   1      191.40      193.14      2.86 o 
   6   4   1     2518.13     2485.59     29.54 o 
   8   4   1     1645.64     1633.65     21.22 o 
  10   4   1      182.40      175.00      3.69 o 
  12   4   1     2760.36     2724.90     43.33 o 
  14   4   1       80.34       84.77      2.93 o 
 -11   5   1     1554.34     1593.61     32.55 o 
  -9   5   1      607.22      607.90     11.00 o 
  -7   5   1     1603.84     1574.82     22.06 o 
  -5   5   1     1968.32     1950.13     30.11 o 
  -3   5   1       35.81       41.82      1.71 o 
  -1   5   1     3674.92     3757.37     40.45 o 
   1   5   1      475.58      464.38      5.79 o 
   3   5   1     1662.97     1662.74     21.33 o 
   5   5   1     1891.74     1873.21     26.11 o 
   7   5   1       64.95       74.00      2.81 o 
   9   5   1     2098.28     2061.41     31.48 o 
  11   5   1      155.20      157.24      4.69 o 
  -6   6   1       17.01       16.93      2.54 o 
  -4   6   1     1336.04     1422.94     25.20 o 
  -2   6   1      474.25      513.65      8.03 o 
   0   6   1      210.73      229.28      6.05 o 
   2   6   1     1388.49     1466.65     20.86 o 
   4   6   1       84.25       85.37      3.42 o 
 -20   0   2      326.65      325.89      6.46 o 
 -18   0   2      788.00      770.34     12.90 o 
 -16   0   2     2728.37     2742.72     43.40 o 
 -14   0   2       50.47       55.84      2.18 o 
 -12   0   2     4050.44     4039.63     55.22 o 
 -10   0   2     3058.65     3121.16     37.17 o 
  -8   0   2     4231.32     4184.75     45.26 o 
  -6   0   2     9342.33     9176.50    107.56 o 
  -4   0   2       34.78       29.61      1.85 o 
  -2   0   2    13510.30    13829.48    251.34 o 
   0   0   2     4345.17     4352.87     61.39 o 
   2   0   2     7809.85     7739.73     87.81 o 
   4   0   2     6029.30     5932.27     94.56 o 
   6   0   2        3.95        3.13      0.62 o 
   8   0   2     6785.36     6631.69     80.16 o 
  10   0   2      770.66      786.35     12.07 o 
  12   0   2      970.24      976.68     21.99 o 
  14   0   2     2284.40     2338.86     56.87 o 
  16   0   2        5.02        5.55      1.63 o 
 -19   1   2     2110.03     2139.24     26.39 o 
 -17   1   2        4.79        5.41      1.34 o 
 -15   1   2     2596.68     2553.05     26.49 o 
 -13   1   2     2234.12     2201.87     22.90 o 
 -11   1   2     1836.34     1849.85     19.29 o 
  -9   1   2     4292.29     4225.88     37.54 o 
  -7   1   2      289.09      286.79      2.72 o 
  -5   1   2     5674.96     5838.64     54.53 o 
  -3   1   2     3998.16     3846.71     38.91 o 
  -1   1   2      828.89      842.52     10.38 o 
   1   1   2     6363.16     6295.50     59.96 o 
   3   1   2     1960.77     2016.62     21.95 o 
   5   1   2     4993.52     5128.92     51.50 o 
   7   1   2     3879.64     4040.16     40.55 o 
   9   1   2       59.41       67.11      1.53 o 
  11   1   2     5315.03     5407.88     61.98 o 
  13   1   2      492.94      507.68      6.38 o 
  15   1   2     1615.59     1619.27     24.78 o 
  17   1   2     1547.94     1531.62     24.36 o 
 -18   2   2      648.00      642.84      9.52 o 
 -16   2   2     2208.52     2221.48     30.05 o 
 -14   2   2       35.91       45.96      2.42 o 
 -12   2   2     3146.42     3151.05     43.65 o 
 -10   2   2     2458.60     2462.54     26.08 o 
  -8   2   2     3152.02     3182.61     26.86 o 
  -6   2   2     6377.51     6216.42     81.64 o 
  -4   2   2        2.19        2.97      0.62 o 
  -2   2   2     9705.07     9388.92    169.39 o 
   0   2   2     2815.15     2736.53     29.28 o 
   2   2   2     4385.39     4384.79     42.69 o 
   4   2   2     5283.97     5155.57     50.21 o 
   6   2   2        2.18        6.00      1.19 o 
   8   2   2     5242.83     5170.60     65.15 o 
  10   2   2      722.21      718.51      9.60 o 
  12   2   2      796.28      798.38     10.64 o 
  14   2   2     1932.04     1902.62     26.44 o 
  16   2   2        4.28        7.83      1.95 o 
 -17   3   2        3.49        5.75      1.76 o 
 -15   3   2     1810.20     1792.80     23.14 o 
 -13   3   2     1513.63     1512.25     19.59 o 
 -11   3   2     1238.65     1209.63     14.82 o 
  -9   3   2     2847.12     2777.87     32.60 o 
  -7   3   2      192.78      197.56      3.77 o 
  -5   3   2     3840.29     3723.51     36.53 o 
  -3   3   2     2172.63     2061.21     21.14 o 
  -1   3   2      505.85      492.61      5.74 o 
   1   3   2     4292.48     4168.82     44.43 o 
   3   3   2      757.68      778.41      9.25 o 
   5   3   2     2976.50     2971.21     36.43 o 
   7   3   2     2442.70     2433.67     31.11 o 
   9   3   2       62.09       65.64      2.17 o 
  11   3   2     3453.74     3385.28     43.02 o 
  13   3   2      320.25      310.60      5.32 o 
  15   3   2     1105.68     1071.88     15.41 o 
 -14   4   2       20.66       28.84      2.28 o 
 -12   4   2     1740.65     1704.31     22.17 o 
 -10   4   2     1252.92     1220.53     15.97 o 
  -8   4   2     1611.71     1562.01     18.75 o 
  -6   4   2     3158.74     2966.41     42.81 o 
  -4   4   2        0.37        1.25      0.97 o 
  -2   4   2     4416.72     4298.57     43.72 o 
   0   4   2     1352.64     1273.97     13.35 o 
   2   4   2     2034.95     2006.51     21.78 o 
   4   4   2     2724.35     2581.17     33.96 o 
   6   4   2        0.28        2.75      1.68 o 
   8   4   2     2835.59     2722.17     46.48 o 
  10   4   2      414.03      375.19      6.82 o 
  12   4   2      453.98      433.51      7.66 o 
 -11   5   2      543.07      545.97      8.95 o 
  -9   5   2     1338.54     1318.26     29.53 o 
  -7   5   2       91.19       96.84      2.76 o 
  -5   5   2     1588.40     1575.45     17.45 o 
  -3   5   2     1097.30     1062.81     11.43 o 
  -1   5   2      237.96      232.67      3.46 o 
   1   5   2     1853.45     1841.72     21.48 o 
   3   5   2      379.94      377.78      5.85 o 
   5   5   2     1381.33     1363.07     22.58 o 
   7   5   2     1118.14     1082.43     22.11 o 
   9   5   2       25.23       36.52      5.86 o 
  -2   6   2     1653.75     1737.90     23.72 o 
   0   6   2      511.56      522.46      7.81 o 
 -18   0   3       33.68       33.47      3.20 o 
 -16   0   3     1707.52     1691.55     27.13 o 
 -14   0   3     2272.82     2219.83     35.33 o 
 -12   0   3      799.40      791.49     11.80 o 
 -10   0   3     4097.74     3964.01     54.39 o 
  -8   0   3      421.49      416.10      4.93 o 
  -6   0   3     3088.28     3126.53     38.87 o 
  -4   0   3     4927.28     4896.44     60.70 o 
  -2   0   3      413.11      436.59      6.60 o 
   0   0   3     4943.84     4887.81     55.37 o 
   2   0   3     2395.13     2461.48     28.05 o 
   4   0   3     3234.41     3274.86     43.78 o 
   6   0   3     4313.38     4341.11     64.79 o 
   8   0   3        8.08       16.41      1.52 o 
  10   0   3     4040.12     4007.45     59.79 o 
  12   0   3     1009.75     1019.63     15.82 o 
  14   0   3     1430.93     1473.54     22.66 o 
 -19   1   3      309.19      306.07      5.31 o 
 -17   1   3     2308.82     2317.42     26.15 o 
 -15   1   3        0.01        1.08      1.30 o 
 -13   1   3     2632.33     2601.51     27.68 o 
 -11   1   3     2507.18     2478.76     24.56 o 
  -9   1   3     1694.60     1721.75     14.89 o 
  -7   1   3     6880.90     6778.30     57.76 o 
  -5   1   3        8.56       15.21      0.94 o 
  -3   1   3     6562.29     6656.71     58.50 o 
  -1   1   3     3950.91     3956.48     34.81 o 
   1   1   3     3425.63     3493.96     31.89 o 
   3   1   3     4912.38     4818.66     43.91 o 
   5   1   3       41.02       44.28      1.31 o 
   7   1   3     4236.80     4177.50     46.52 o 
   9   1   3     1223.72     1238.34     14.18 o 
  11   1   3      672.14      680.45      8.14 o 
  13   1   3     1666.47     1684.92     18.19 o 
  15   1   3      107.04      111.07      2.34 o 
 -18   2   3       22.82       31.00      2.07 o 
 -16   2   3     1394.50     1376.18     17.37 o 
 -14   2   3     1904.38     1897.50     20.39 o 
 -12   2   3      729.38      733.07      8.80 o 
 -10   2   3     3164.96     3058.10     40.74 o 
  -8   2   3      348.19      366.55      3.92 o 
  -6   2   3     2634.72     2689.06     25.25 o 
  -4   2   3     3523.07     3520.00     34.83 o 
  -2   2   3      347.35      352.28      4.54 o 
   0   2   3     3788.96     3761.04     35.84 o 
   2   2   3     1708.43     1726.32     15.98 o 
   4   2   3     2615.33     2616.32     26.76 o 
   6   2   3     3192.89     3190.17     38.96 o 
   8   2   3        4.18       11.52      1.56 o 
  10   2   3     3315.06     3309.86     45.03 o 
  12   2   3      790.91      801.66     11.69 o 
  14   2   3     1148.74     1157.90     17.99 o 
 -15   3   3        0.01        0.75      1.76 o 
 -13   3   3     1720.62     1679.62     20.38 o 
 -11   3   3     1754.14     1703.04     21.83 o 
  -9   3   3     1131.91     1129.35     15.14 o 
  -7   3   3     4300.51     4245.57     56.00 o 
  -5   3   3       18.65       25.26      1.44 o 
  -3   3   3     4148.69     4140.88     41.32 o 
  -1   3   3     2538.68     2524.31     24.30 o 
   1   3   3     2020.17     2001.93     20.50 o 
   3   3   3     3282.17     3201.45     44.47 o 
   5   3   3       45.62       44.61      2.01 o 
   7   3   3     2948.30     2844.69     38.92 o 
   9   3   3      833.74      843.95     12.33 o 
  11   3   3      448.71      452.60      9.05 o 
  13   3   3     1200.95     1187.89     18.51 o 
 -14   4   3     1082.62     1036.82     17.42 o 
 -12   4   3      402.10      380.61      8.19 o 
 -10   4   3     1767.97     1693.58     27.57 o 
  -8   4   3      194.81      208.28      3.99 o 
  -6   4   3     1420.62     1477.23     16.67 o 
  -4   4   3     1897.11     1904.79     22.25 o 
  -2   4   3      185.34      199.26      3.47 o 
   0   4   3     2075.19     2065.44     20.07 o 
   2   4   3      858.04      845.12     10.55 o 
   4   4   3     1410.86     1395.83     19.68 o 
   6   4   3     1742.12     1720.68     24.06 o 
   8   4   3        3.01        7.00      2.31 o 
  10   4   3     1873.08     1858.53     28.83 o 
  -9   5   3      523.19      550.48      8.19 o 
  -7   5   3     1979.71     2036.66     37.81 o 
  -5   5   3        4.06       10.09      1.87 o 
  -3   5   3     1835.98     1914.47     19.99 o 
  -1   5   3     1101.88     1102.68     12.54 o 
   1   5   3      897.00      917.14     11.25 o 
   3   5   3     1506.63     1501.53     22.07 o 
   5   5   3       17.00       20.64      2.35 o 
 -18   0   4     1782.68     1832.82     29.71 o 
 -16   0   4       50.92       55.03      2.92 o 
 -14   0   4     1889.91     1869.44     30.02 o 
 -12   0   4     1998.97     1972.08     31.53 o 
 -10   0   4      604.26      608.97      8.64 o 
  -8   0   4     5514.74     5512.02     68.64 o 
  -6   0   4       83.27       82.09      2.21 o 
  -4   0   4     3925.01     3926.19     53.22 o 
  -2   0   4     3508.76     3502.16     43.74 o 
   0   0   4     1515.68     1580.61     18.29 o 
   2   0   4     4298.12     4338.06     54.07 o 
   4   0   4      106.88       96.39      2.49 o 
   6   0   4     2517.35     2437.38     36.75 o 
   8   0   4     1599.46     1639.08     25.09 o 
  10   0   4      444.12      460.03      7.98 o 
  12   0   4     1239.25     1244.06     19.49 o 
 -17   1   4      997.41      979.82     11.70 o 
 -15   1   4     1689.91     1647.47     18.87 o 
 -13   1   4      206.14      208.63      3.19 o 
 -11   1   4     3017.67     2867.25     30.56 o 
  -9   1   4      434.72      439.61      4.79 o 
  -7   1   4     1399.45     1406.30     12.35 o 
  -5   1   4     3834.00     3864.23     34.12 o 
  -3   1   4       82.60       96.21      1.54 o 
  -1   1   4     3192.14     3254.14     28.76 o 
   1   1   4     1914.46     1936.25     18.27 o 
   3   1   4     1440.41     1418.79     15.65 o 
   5   1   4     3662.22     3534.57     38.14 o 
   7   1   4        3.02        3.40      1.36 o 
   9   1   4     2428.23     2360.21     27.30 o 
  11   1   4     1247.97     1236.22     14.75 o 
 -16   2   4       45.07       47.05      2.90 o 
 -14   2   4     1579.11     1504.22     18.85 o 
 -12   2   4     1669.39     1627.73     20.25 o 
 -10   2   4      476.60      474.42      7.06 o 
  -8   2   4     4667.92     4669.06     46.15 o 
  -6   2   4       59.42       67.42      2.15 o 
  -4   2   4     3107.84     3132.96     31.14 o 
  -2   2   4     3054.00     3036.22     32.05 o 
   0   2   4     1322.91     1338.91     12.16 o 
   2   2   4     3472.79     3470.65     37.41 o 
   4   2   4      106.10       98.25      2.33 o 
   6   2   4     2174.69     2107.85     26.13 o 
   8   2   4     1312.55     1322.48     16.75 o 
  10   2   4      375.24      380.55      5.72 o 
 -13   3   4      144.01      143.65      3.40 o 
 -11   3   4     2030.38     1947.51     27.02 o 
  -9   3   4      266.71      273.28      4.81 o 
  -7   3   4      886.59      915.80     10.71 o 
  -5   3   4     2538.49     2577.68     25.35 o 
  -3   3   4       69.77       77.48      2.02 o 
  -1   3   4     1978.58     2013.43     19.59 o 
   1   3   4     1280.18     1261.38     13.35 o 
   3   3   4      977.02      972.22     11.79 o 
   5   3   4     2362.70     2320.56     28.72 o 
   7   3   4        3.88        3.04      1.75 o 
   9   3   4     1656.71     1620.90     20.52 o 
 -10   4   4      273.13      279.74      4.97 o 
  -8   4   4     2610.84     2629.54     34.29 o 
  -6   4   4       34.90       41.42      1.93 o 
  -4   4   4     1728.39     1734.54     18.15 o 
  -2   4   4     1677.27     1696.45     18.77 o 
   0   4   4      714.47      723.01      8.54 o 
   2   4   4     1961.29     1963.31     22.99 o 
   4   4   4       60.57       64.20      2.48 o 
   6   4   4     1245.09     1218.11     17.21 o 
 -14   0   5       13.68       18.02      2.63 o 
 -12   0   5     2223.80     2210.59     42.48 o 
 -10   0   5      431.97      425.42      7.27 o 
  -8   0   5      620.01      632.31     10.59 o 
  -6   0   5     2881.98     2908.84     36.75 o 
  -4   0   5        0.55       16.44      2.25 o 
  -2   0   5     2234.91     2273.74     35.45 o 
   0   0   5     1525.85     1503.51     24.20 o 
   2   0   5      526.55      519.70     10.57 o 
   4   0   5     3166.56     3044.30     45.89 o 
   6   0   5       28.60       40.80      2.87 o 
   8   0   5     1510.14     1432.64     22.40 o 
 -15   1   5     1204.02     1208.87     15.06 o 
 -13   1   5     1337.51     1267.54     15.72 o 
 -11   1   5      118.13      121.65      2.85 o 
  -9   1   5     3755.52     3773.78     37.54 o 
  -7   1   5      181.39      195.87      2.76 o 
  -5   1   5     2107.22     2153.76     20.46 o 
  -3   1   5     2576.29     2606.84     26.12 o 
  -1   1   5      475.41      493.72      5.55 o 
   1   1   5     3189.37     3182.94     35.95 o 
   3   1   5      143.49      152.49      3.24 o 
   5   1   5     1240.89     1178.16     14.17 o 
   7   1   5     1483.62     1491.30     17.74 o 
   9   1   5      198.96      207.29      3.75 o 
 -12   2   5     1851.89     1781.54     24.56 o 
 -10   2   5      336.02      330.12      5.66 o 
  -8   2   5      475.26      477.16      6.37 o 
  -6   2   5     2371.60     2453.78     23.25 o 
  -4   2   5        0.53       12.85      1.41 o 
  -2   2   5     1791.61     1816.78     19.45 o 
   0   2   5     1253.39     1270.22     14.35 o 
   2   2   5      408.35      426.07      5.57 o 
   4   2   5     2639.72     2608.01     30.29 o 
   6   2   5       23.73       30.96      2.03 o 
 -11   3   5       79.09       84.70      3.14 o 
  -9   3   5     2658.18     2617.92     34.28 o 
  -7   3   5      117.02      130.88      3.01 o 
  -5   3   5     1454.97     1461.12     14.16 o 
  -3   3   5     1777.66     1811.11     19.43 o 
  -1   3   5      336.86      350.99      5.41 o 
   1   3   5     2221.17     2216.26     24.44 o 
   3   3   5       91.27      109.05      2.99 o 
   5   3   5      863.64      836.75     10.57 o 
  -4   4   5        0.35        7.20      1.95 o 
  -2   4   5     1020.75     1053.73     18.55 o 
 -10   0   6     2407.14     2507.71     47.55 o 
  -8   0   6      322.22      322.49      6.46 o 
  -6   0   6     1283.00     1331.80     19.83 o 
  -4   0   6     1762.09     1801.00     29.12 o 
  -2   0   6       82.97       82.93      3.87 o 
   0   0   6     2389.80     2374.66     43.11 o 
   2   0   6      165.86      158.13      5.40 o 
  -9   1   6      236.28      236.41      4.49 o 
  -7   1   6     1625.25     1681.36     18.62 o 
  -5   1   6       77.02       84.90      2.55 o 
  -3   1   6     1344.50     1399.03     16.28 o 
  -1   1   6      985.14      946.07     12.16 o 
   1   1   6      102.21       98.74      3.40 o 
  -6   2   6     1106.68     1131.85     12.96 o 
  -4   2   6     1434.76     1437.97     18.21 o 
  -2   2   6       67.94       70.34      2.93 o 
   0   2   6     2026.36     2048.80     40.38 o 
                                                 
